# Supplementary material for: Network pharmacological approach combined with weighted gene co-expression network analysis identifies CDKN2A as the keg target of Changweiqing against colorectal cancer
Source: Hereditas. 2025 Mar 10;162:33. doi: 10.1186/s41065-025-00405-8 (PMC11892207; doi:10.1186/s41065-025-00405-8)
Supplement: Supplementary file 1 — Supplementary Material 1 [file 41065_2025_405_MOESM1_ESM.xlsx]

## Sheet: Sheet1
Chinese name	Latin name	Mol ID	Molecule Name	Canonical SMILES	Pubchem Cid	MW	AlogP	Hdon	Hacc	OB (%)	Caco-2	BBB	DL	FASA-	RBN	HL
Huangqi	Hedysarum Multijugum Maxim.	MOL000442	1,7-Dihydroxy-3,9-dimethoxy pterocarpene	COC1=CC(=C2C(=C1)OCC3=C2OC4=CC(=CC(=C34)O)OC)O	5316760	314.31	3.11	2	6	39.05	0.89	-0.04	0.48	0	2	7.95
Huangqi	Hedysarum Multijugum Maxim.	MOL000438	(3R)-3-(2-hydroxy-3,4-dimethoxyphenyl)chroman-7-ol	COC1=C(C(=C(C=C1)C2CC3=C(C=C(C=C3)O)OC2)O)OC	10380176	302.35	3.13	2	5	67.67	0.96	0.34	0.26	0	7	2.9
Huangqi	Hedysarum Multijugum Maxim.	MOL000433	Folic Acid	C1=CC(=CC=C1C(=O)NC(CCC(=O)O)C(=O)O)NCC2=CN=C3C(=N2)C(=O)NC(=N3)N	135398658	441.45	0.01	7	13	68.96	-1.5	-2.59	0.71	0	9	24.81
Huangqi	Hedysarum Multijugum Maxim.	MOL000422	kaempferol	C1=CC(=CC=C1C2=C(C(=O)C3=C(C=C(C=C3O2)O)O)O)O	5280863	286.25	1.77	4	6	41.88	0.26	-0.55	0.24	0	1	14.74
Huangqi	Hedysarum Multijugum Maxim.	MOL000417	Calycosin	COC1=C(C=C(C=C1)C2=COC3=C(C2=O)C=CC(=C3)O)O	5280448	284.28	2.32	2	5	47.75	0.52	-0.43	0.24	0	2	17.1
Huangqi	Hedysarum Multijugum Maxim.	MOL000398	isoflavanone	COc1ccc2c(c1OC)C(=O)[C@@H](c1ccc(O)cc1O)CO2	NA	316.33	2.42	2	6	109.99	0.53	0.17	0.3	0	3	15.51
Huangqi	Hedysarum Multijugum Maxim.	MOL000392	formononetin	COC1=CC=C(C=C1)C2=COC3=C(C2=O)C=CC(=C3)O	5280378	268.28	2.58	1	4	69.67	0.78	0.02	0.21	0	2	17.04
Huangqi	Hedysarum Multijugum Maxim.	MOL000387	Bifendate	COC1=C2C(=C(C(=C1)C(=O)OC)C3=C4C(=C(C=C3C(=O)OC)OC)OCO4)OCO2	108213	418.38	2.56	0	10	31.1	0.15	-0.06	0.67	0	7	17.96
Huangqi	Hedysarum Multijugum Maxim.	MOL000380	(6aR,11aR)-9,10-dimethoxy-6a,11a-dihydro-6H-benzofurano[3,2-c]chromen-3-ol	COC1=C(C2=C(C=C1)C3COC4=C(C3O2)C=CC(=C4)O)OC	14077830	300.33	2.64	1	5	64.26	0.93	0.55	0.42	0	2	8.49
Huangqi	Hedysarum Multijugum Maxim.	MOL000379	9,10-dimethoxypterocarpan-3-O-β-D-glucoside	COc1ccc2c(c1OC)O[C@H]1c3ccc(O[C@@H]4O[C@H](CO)[C@@H](O)[C@H](O)[C@H]4O)cc3OC[C@@H]21	NA	462.49	0.74	4	10	36.74	-0.63	-1.5	0.92	0	5	13.06
Huangqi	Hedysarum Multijugum Maxim.	MOL000378	7-O-methylisomucronulatol	COC1=CC2=C(CC(CO2)C3=C(C(=C(C=C3)OC)OC)O)C=C1	15689652	316.38	3.38	1	5	74.69	1.08	0.84	0.3	0	4	2.98
Huangqi	Hedysarum Multijugum Maxim.	MOL000371	3,9-di-O-methylnissolin	COC1=CC2=C(C=C1)C3C(CO2)C4=C(O3)C(=C(C=C4)OC)OC	15689655	314.36	2.89	0	5	53.74	1.18	0.63	0.48	0	3	9
Huangqi	Hedysarum Multijugum Maxim.	MOL000354	isorhamnetin	COC1=C(C=CC(=C1)C2=C(C(=O)C3=C(C=C(C=C3O2)O)O)O)O	5281654	316.28	1.76	4	7	49.6	0.31	-0.54	0.31	0.32	2	14.34
Huangqi	Hedysarum Multijugum Maxim.	MOL000296	hederagenin	CC[C@H](CC[C@@H](C)[C@H]1CC[C@@H]2[C@H]3CC=C4C[C@H](O)CC[C@]4(C)[C@@H]3CC[C@]12C)C(C)C	NA	414.79	8.08	1	1	36.91	1.32	0.96	0.75	0	6	5.35
Huangqi	Hedysarum Multijugum Maxim.	MOL000239	Jaranol	COC1=CC(=C2C(=C1)OC(=C(C2=O)OC)C3=CC=C(C=C3)O)O	5318869	314.31	2.09	2	6	50.83	0.61	-0.22	0.29	0.29	3	15.5
Huangqi	Hedysarum Multijugum Maxim.	MOL000211	Mairin	CC(=C)C1CCC2(C1C3CCC4C5(CCC(C(C5CCC4(C3(CC2)C)C)(C)C)O)C)C(=O)O	64971	456.78	6.52	2	3	55.38	0.73	0.22	0.78	0.26	2	8.87
Huangqi	Hedysarum Multijugum Maxim.	MOL000098	quercetin	C1=CC(=C(C=C1C2=C(C(=O)C3=C(C=C(C=C3O2)O)O)O)O)O	5280343	302.25	1.5	5	7	46.43	0.05	-0.77	0.28	0.38	1	14.4
Huangqi	Hedysarum Multijugum Maxim.	MOL000439	isomucronulatol-7,2'-di-O-glucosiole	COC1=C(C(=C(C=C1)C2CC3=C(C=C(C=C3)OC4C(C(C(C(O4)CO)O)O)O)OC2)OC5C(C(C(C(O5)CO)O)O)O)OC	15689653	626.67	-0.68	8	15	49.28	-2.22	-3.36	0.62	0	9	0.93
Huangqi	Hedysarum Multijugum Maxim.	MOL000374	5'-hydroxyiso-muronulatol-2',5'-di-O-glucoside	COc1c(O[C@@H]2O[C@H](CO)[C@@H](O)[C@H](O)[C@H]2O)cc([C@@H]2COc3cc(O)ccc3C2)c(O[C@H]2O[C@H](CO)[C@@H](O)[C@H](O)[C@H]2O)c1OC	NA	642.67	-0.95	9	16	41.72	-2.47	-3.62	0.69	0	9	2.52
Dangshen	Codonopsis Radix	MOL001006	poriferasta-7,22E-dien-3beta-ol	CCC(C=CC(C)C1CCC2C1(CCC3C2=CCC4C3(CCC(C4)O)C)C)C(C)C	5283663	412.77	7.64	1	1	42.98	1.45	1.11	0.76	0.21	5	5.48
Dangshen	Codonopsis Radix	MOL002140	Perlolyrine	C1=CC=C2C(=C1)C3=C(N2)C(=NC=C3)C4=CC=C(O4)CO	160179	264.3	3.2	2	3	65.95	0.88	0.15	0.27	0.21	2	12.62
Dangshen	Codonopsis Radix	MOL002879	Diop	CC(C)CCCCCOC(=O)C1=CC=CC=C1C(=O)OCCCCCC(C)C	33934	390.62	7.44	0	4	43.59	0.79	0.26	0.39	0.28	16	3.6
Dangshen	Codonopsis Radix	MOL003036	ZINC03978781	CCC(C=CC(C)C1CCC2C1(CCC3C2CC=C4C3(CCC(C4)O)C)C)C(C)C	11870462	412.77	7.64	1	1	43.83	1.32	0.96	0.76	0	5	5.79
Dangshen	Codonopsis Radix	MOL003896	7-Methoxy-2-methyl isoflavone	CC1=C(C(=O)C2=C(O1)C=C(C=C2)OC)C3=CC=CC=C3	354368	266.31	3.36	0	3	42.56	1.16	0.56	0.2	0.33	2	16.89
Dangshen	Codonopsis Radix	MOL004355	Spinasterol	CCC(C=CC(C)C1CCC2C1(CCC3C2=CCC4C3(CCC(C4)O)C)C)C(C)C	5281331	412.77	7.64	1	1	42.98	1.44	1.04	0.76	0.21	5	5.32
Dangshen	Codonopsis Radix	MOL005321	Frutinone A	C1=CC=C2C(=C1)C3=C(C(=O)C4=CC=CC=C4O3)C(=O)O2	441965	264.24	2.7	0	4	65.9	0.89	0.46	0.34	0.47	0	19.1
Dangshen	Codonopsis Radix	MOL000006	luteolin	C1=CC(=C(C=C1C2=CC(=O)C3=C(C=C(C=C3O2)O)O)O)O	5280445	286.25	2.07	4	6	36.16	0.19	-0.84	0.25	0.39	1	15.94
Dangshen	Codonopsis Radix	MOL006554	Taraxerol	CC1(CCC2(CC=C3C4(CCC5C(C(CCC5(C4CCC3(C2C1)C)C)O)(C)C)C)C)C	92097	426.8	7.3	1	1	38.4	1.37	1.18	0.77	0.22	0	2.07
Dangshen	Codonopsis Radix	MOL006774	stigmast-7-enol	CCC(CCC(C)C1CCC2C1(CCC3C2=CCC4C3(CCC(C4)O)C)C)C(C)C	12315384	414.79	8.08	1	1	37.42	1.39	1.04	0.75	0.22	6	6.28
Dangshen	Codonopsis Radix	MOL007059	3-beta-Hydroxymethyllenetanshiquinone	CC1=COC2=C1C(=O)C(=O)C3=C2C=CC4=C3CCC(C4=C)O	5318290	294.32	3.16	1	4	32.16	0.38	-0.48	0.41	0.36	0	22.51
Dangshen	Codonopsis Radix	MOL007514	methyl icosa-11,14-dienoate	CCCCCC=CCC=CCCCCCCCCCC(=O)OC	5365566	322.59	7.55	0	2	39.67	1.47	1.1	0.23	0.18	17	5.24
Dangshen	Codonopsis Radix	MOL008391	5alpha-Stigmastan-3,6-dione	CC[C@@H](CC[C@@H](C)[C@H]1CC[C@@H]2[C@@H]3CC(=O)[C@H]4CC(=O)CC[C@]4(C)[C@H]3CC[C@@]21C)C(C)C	NA	428.77	6.66	0	2	33.12	0.9	0.47	0.79	0.25	6	5.19
Dangshen	Codonopsis Radix	MOL008397	Daturilin	C=C1C(=O)O[C@H]2C[C@]1(C)OC[C@@H]2[C@H]1CC[C@@H]2[C@@H]3CC=C4CC=CC(=O)[C@]4(C)[C@H]3CC[C@]12C	NA	436.64	4.34	0	4	50.37	0.61	0.06	0.77	0.32	1	5.73
Dangshen	Codonopsis Radix	MOL008400	glycitein	COC1=C(C=C2C(=C1)C(=O)C(=CO2)C3=CC=C(C=C3)O)O	5317750	284.28	2.32	2	5	50.48	0.56	-0.29	0.24	0.3	2	16.32
Dangshen	Codonopsis Radix	MOL008407	(8S,9S,10R,13R,14S,17R)-17-[(E,2R,5S)-5-ethyl-6-methylhept-3-en-2-yl]-10,13-dimethyl-1,2,4,7,8,9,11,12,14,15,16,17-dodecahydrocyclopenta[a]phenanthren-3-one	CCC(C=CC(C)C1CCC2C1(CCC3C2CC=C4C3(CCC(=O)C4)C)C)C(C)C	14807783	410.75	7.31	0	1	45.4	1.49	1.26	0.76	0.24	5	5.65
Dangshen	Codonopsis Radix	MOL008411	11-Hydroxyrankinidine	CC=C1CN[C@@H]2C[C@@]3(C(=O)N(OC)c4cc(O)ccc43)[C@H]3C[C@@H]1[C@@H]2CO3	NA	356.46	1.04	2	6	40	0.29	-0.19	0.66	0.28	1	10.8
Dangshen	Codonopsis Radix	MOL004492	Chrysanthemaxanthin	CC(C=CC=C(C)C=C[C@@H]1C(C)=C[C@@H](O)CC1(C)C)=CC=CC=C(C)C=CC=C(C)[C@H]1C=C2C(C)(C)C[C@@H](O)C[C@@]2(C)O1	NA	584.96	8.24	2	3	38.72	0.51	-0.98	0.58	0.3	9	17.47
Dangshen	Codonopsis Radix	MOL008393	7-(beta-Xylosyl)cephalomannine_qt	C=C(O[C@@H]1C[C@@]2(O)[C@H](OC(=O)c3ccccc3)[C@H]3[C@](C)(C(=O)[C@@H](OC(C)=O)C(=C1C)C2(C)C)[C@@H](O)C[C@H]1OC[C@]13OC(C)=O)[C@H](O)[C@@H](NC(=O)C(C)=CC)c1ccccc1	NA	830.02	3.21	4	14	38.33	-0.87	-1.59	0.29	0	14	5.97
Dangshen	Codonopsis Radix	MOL008406	Spinoside A	C=C(O)O[C@H]1CO[C@@H](O[C@@H]2C[C@@]3(C)[C@@H]4CC=C5[C@@H](C=C(O)C(=O)C5(C)C)[C@]4(C)CC[C@]3(C)[C@H]2[C@@](C)(O)C(=O)C=CC(C)(C)O)[C@H](OC(C)=O)[C@H]1O	NA	716.95	2.91	5	12	39.97	-1.02	-1.76	0.4	0.32	10	8.24
Baizhu	Atractylodes Macrocephala Koidz.	MOL000020	12-senecioyl-2E,8E,10E-atractylentriol	CC(C)=CC(=O)O[C@@H](C=CC=CC#CC#CC=CC[O-])CC[O-]	NA	312.39	2.5	0	4	62.4	0.01	-1.37	0.22	0.12	8	6.07
Baizhu	Atractylodes Macrocephala Koidz.	MOL000021	14-acetyl-12-senecioyl-2E,8E,10E-atractylentriol	CC(=O)OCC[C@@H](C=CC=CC#CC#CC=CC[O-])OC(=O)C=C(C)C	NA	355.44	3.21	0	5	60.31	0.33	-1.09	0.31	0.05	10	5.32
Baizhu	Atractylodes Macrocephala Koidz.	MOL000022	14-acetyl-12-senecioyl-2E,8Z,10E-atractylentriol	CC(=O)OCC[C@H](C=CC=CC#CC#CC=CCO)OC(=O)C=C(C)C	NA	356.45	3.54	1	5	63.37	0.42	-1.14	0.3	0	10	6.43
Baizhu	Atractylodes Macrocephala Koidz.	MOL000028	α-Amyrin	C[C@H]1[C@H](C)CC[C@]2(C)CC[C@]3(C)C(=CC[C@@H]4[C@@]5(C)CC[C@H](O)C(C)(C)[C@H]5CC[C@]43C)[C@H]12	NA	426.8	7.35	1	1	39.51	1.42	1.28	0.76	0	0	3.83
Baizhu	Atractylodes Macrocephala Koidz.	MOL000049	3β-acetoxyatractylone	C=C1[C@@H](OC(C)=O)CC[C@@]2(C)Cc3occ(C)c3C[C@@H]12	NA	274.39	3.39	0	3	54.07	1.13	1.08	0.22	0	2	-1.31
Baizhu	Atractylodes Macrocephala Koidz.	MOL000072	8β-ethoxy atractylenolide Ⅲ	CCOC12CC3(CCCC(=C)C3CC1=C(C(=O)O2)C)C	14448075	276.41	3.68	0	3	35.95	1.08	1.12	0.21	0	2	8.34
Zhuling	Polyporus Umbellatus(Pers)Fr.	MOL000279	Cerevisterol	CC(C)C(C)C=CC(C)C1CCC2C1(CCC3C2=CC(C4(C3(CCC(C4)O)C)O)O)C	10181133	430.74	5.15	3	3	37.96	0.28	-0.39	0.77	0	4	5.31
Zhuling	Polyporus Umbellatus(Pers)Fr.	MOL000282	ergosta-7,22E-dien-3beta-ol	CC(C)C(C)C=CC(C)C1CCC2C1(CCC3C2=CCC4C3(CCC(C4)O)C)C	5283628	398.74	7.18	1	1	43.51	1.32	0.91	0.72	0	4	5.11
Zhuling	Polyporus Umbellatus(Pers)Fr.	MOL000796	(22e,24r)-ergosta-6-en-3beta,5alpha,6beta-triol	CC(C)C(C)CCC(C)C1CCC2C1(CCC3C2=CC(C4(C3(CCC(C4)O)C)O)O)C	14236575	432.76	5.59	3	3	30.2	0.28	-0.32	0.76	0.21	5	4.75
Zhuling	Polyporus Umbellatus(Pers)Fr.	MOL000797	(22e,24r)-ergosta-7,22-dien-3-one	CC(C)[C@@H](C)C=C[C@@H](C)[C@H]1CC[C@@H]2C3=CC[C@@H]4CC(=O)CC[C@]4(C)[C@H]3CC[C@@]21C	NA	396.72	6.86	0	1	44.88	1.48	1.25	0.72	0.23	4	5.52
Zhuling	Polyporus Umbellatus(Pers)Fr.	MOL000798	ergosta-7,22-diene-3β-ol	CC(C)[C@@H](C)C=C[C@@H](C)[C@H]1CC[C@H]2C3=CC[C@@H]4C[C@@H](O)CC[C@]4(C)[C@H]3CC[C@@]21C	NA	398.74	7.18	1	1	43.51	1.32	0.96	0.72	0.22	4	5.08
Zhuling	Polyporus Umbellatus(Pers)Fr.	MOL000801	5alpha,8alpha-epidioxy-(22e,24r)-ergosta-6,22-dien-3beta-ol	CC(C)[C@@H](C)C=C[C@@H](C)[C@H]1CC[C@@H]2[C@@]34C=C[C@]5(C[C@@H](O)CC[C@]5(C)[C@H]3CC[C@@]21C)OO4	NA	428.72	6.73	1	3	44.39	0.81	0.44	0.82	0.25	4	4.25
Zhuling	Polyporus Umbellatus(Pers)Fr.	MOL011169	Peroxyergosterol	CC(C)[C@@H](C)C=C[C@@H](C)[C@H]1CC[C@H]2[C@@]34C=C[C@]5(C[C@@H](O)CC[C@]5(C)[C@H]3CC[C@]12C)OO4	NA	428.72	6.73	1	3	44.39	0.86	0.43	0.82	0.24	4	4.06
Zhuling	Polyporus Umbellatus(Pers)Fr.	MOL000816	ergosta-7,22-dien-3-one	CC(C)[C@@H](C)C=C[C@@H](C)[C@H]1CC[C@H]2C3=CC[C@H]4CC(=O)CC[C@]4(C)[C@H]3CC[C@@]21C	NA	396.72	6.86	0	1	44.88	1.46	1.21	0.72	0.24	4	4.9
Zhuling	Polyporus Umbellatus(Pers)Fr.	MOL000817	ergosta-5,7,22-trien-3-ol	CC(C)[C@@H](C)C=C[C@@H](C)[C@H]1CC[C@H]2C3=CC=C4C[C@H](O)CC[C@]4(C)[C@H]3CC[C@@]21C	NA	396.72	6.93	1	1	46.18	1.34	0.89	0.72	0.24	4	5.31
Zhuling	Polyporus Umbellatus(Pers)Fr.	MOL000820	polyporusterone E	CC(C)C(C)C1C(O1)C(C)C2CCC3(C2(CCC4C3=CC(=O)C5C4(CC(C(C5)O)O)C)C)O	44575602	460.72	3.48	3	5	45.71	-0.45	-1.01	0.85	0.29	4	6.39
Zhuling	Polyporus Umbellatus(Pers)Fr.	MOL000822	polyporusterone G	C=C(C[C@@H](C)[C@@H](C)[C@H]1CC[C@@]2(O)C3=CC(=O)[C@@H]4C[C@@H](O)[C@@H](O)C[C@]4(C)[C@H]3CC[C@]12C)C(C)C	NA	458.75	4.84	3	4	33.43	-0.2	-0.69	0.81	0.29	5	8.81
Yiyiren	Coicis Semen	MOL001323	Sitosterol alpha1	CC=C(CCC(C)C1CCC2C1(CCC3C2=CCC4C3(CCC(C4C)O)C)C)C(C)C	9548595	426.8	8.15	1	1	43.28	1.41	0.97	0.78	0.24	5	5.64
Yiyiren	Coicis Semen	MOL001494	Mandenol	CCCCCC=CCC=CCCCCCCCC(=O)OCC	5282184	308.56	6.99	0	2	42	1.46	1.14	0.19	0.25	16	5.39
Yiyiren	Coicis Semen	MOL002372	(6Z,10E,14E,18E)-2,6,10,15,19,23-hexamethyltetracosa-2,6,10,14,18,22-hexaene	CC(=CCCC(=CCCC(=CCCC=C(C)CCC=C(C)CCC=C(C)C)C)C)C	11975273	410.8	11.33	0	0	33.55	2.07	1.77	0.42	0.27	15	3.15
Yiyiren	Coicis Semen	MOL002882	[(2R)-2,3-dihydroxypropyl] (Z)-octadec-9-enoate	CCCCCCCCC=CCCCCCCCC(=O)OCC(CO)O	11451146	356.61	6.04	2	4	34.13	0.34	-0.22	0.3	0.2	19	5.19
Yiyiren	Coicis Semen	MOL008118	Coixenolide	CCCCCCC=CCCCCCCCCCC(=O)O[C@@H](C)[C@H](C)OC(=O)CCCCCCCC=CCCCCCC	NA	591.08	13.83	0	4	32.4	1.09	-0.13	0.43	0.21	33	-0.34
Yiyiren	Coicis Semen	MOL008121	2-Monoolein	CCCCCCCCC=CCCCCCCCC(=O)OC(CO)CO	5319879	356.61	6.04	2	4	34.23	0.32	-0.42	0.29	0.19	19	4.41
Yiyiren	Coicis Semen	MOL000953	CLR	CC(C)CCCC(C)C1CCC2C1(CCC3C2CC=C4C3(CCC(C4)O)C)C	5997	386.73	7.38	1	1	37.87	1.43	1.13	0.68	0.2	5	4.52
Daxueteng	Sargentodoxae Caulis	MOL000358	beta-sitosterol	CCC(CCC(C)C1CCC2C1(CCC3C2CC=C4C3(CCC(C4)O)C)C)C(C)C	222284	414.79	8.08	1	1	36.91	1.32	0.99	0.75	0.23	6	5.36
Daxueteng	Sargentodoxae Caulis	MOL007920	meso-1,4-Bis-(4-hydroxy-3-methoxyphenyl)-2,3-dimethylbutane	CC(CC1=CC(=C(C=C1)O)OC)C(C)CC2=CC(=C(C=C2)O)OC	476856	330.46	5.11	2	4	31.32	1.1	0.49	0.26	0.27	7	0.68
Daxueteng	Sargentodoxae Caulis	MOL007923	2-(4-hydroxyphenyl)ethyl (E)-3-(4-hydroxyphenyl)prop-2-enoate	C1=CC(=CC=C1CCOC(=O)C=CC2=CC=C(C=C2)O)O	16119626	284.33	3.52	2	4	93.36	0.68	-0.28	0.21	0.42	6	5.24
Daxueteng	Sargentodoxae Caulis	MOL000096	(-)-catechin	C1C(C(OC2=CC(=CC(=C21)O)O)C3=CC(=C(C=C3)O)O)O	73160	290.29	1.92	5	6	49.68	-0.03	-0.78	0.24	0.35	1	0.38
Huangqi, Baizhu	Hedysarum Multijugum Maxim.	MOL000033	(3S,8S,9S,10R,13R,14S,17R)-10,13-dimethyl-17-[(2R,5S)-5-propan-2-yloctan-2-yl]-2,3,4,7,8,9,11,12,14,15,16,17-dodecahydro-1H-cyclopenta[a]phenanthren-3-ol	CCCC(CCC(C)C1CCC2C1(CCC3C2CC=C4C3(CCC(C4)O)C)C)C(C)C	15976101	428.82	8.54	1	1	36.23	1.45	1.09	0.78	0	7	5.22
Dangshen, Yiyiren	Codonopsis Radix	MOL000449	Stigmasterol	CCC(C=CC(C)C1CCC2C1(CCC3C2CC=C4C3(CCC(C4)O)C)C)C(C)C	5280794	412.77	7.64	1	1	43.83	1.44	1	0.76	0.22	5	5.57
Yiyiren, Daxueteng	Coicis Semen	MOL000359	sitosterol	CCC(CCC(C)C1CCC2C1(CCC3C2CC=C4C3(CCC(C4)O)C)C)C(C)C	12303645	414.79	8.08	1	1	36.91	1.32	0.87	0.75	0.22	6	5.37
